# Supplementary material for: Long-Term Straw Returning Enhances Phosphorus Uptake by Zea mays L. through Mediating Microbial Biomass Phosphorus Turnover and Root Functional Traits
Source: Plants (Basel). 2024 Aug 27;13(17):2389. doi: 10.3390/plants13172389 (PMC11397705; doi:10.3390/plants13172389)
Supplement: Supplementary file 1 [file plants-13-02389-s001.zip]

Archive with 1 entries (1 files):
- plants-3149512-supplementary.pdf
